# Supplementary material for: From Tea to Functional Foods: Exploring Caryopteris mongolica Bunge for Anti-Rheumatoid Arthritis and Unraveling Its Potential Mechanisms
Source: Nutrients. 2024 Dec 13;16(24):4311. doi: 10.3390/nu16244311 (PMC11680032; doi:10.3390/nu16244311)
Supplement: Supplementary file 1 [file nutrients-16-04311-s001.zip]

Archive with 2 entries (2 files):
- Supporting Figure Information.pdf
- Supporting Table Information.pdf
